# Supplementary material for: FBLN2 is associated with basal cell markers Krt14 and ITGB1 in mouse mammary epithelial cells and has a preferential expression in molecular subtypes of human breast cancer
Source: Breast Cancer Res Treat. 2024 Aug 7;208(3):673–86. doi: 10.1007/s10549-024-07447-y (PMC11522194; doi:10.1007/s10549-024-07447-y)
Supplement: Supplementary file 2 — Supplementary file2 (XLSX 25 KB) [file 10549_2024_7447_MOESM2_ESM.xlsx]

## Sheet: Sheet1
	Luminal Markers				Epithelial markers						FBLNs		Mesenchymal Markers				EMT markers											Structural Related EMT markers								Stemness-related markers									sample size
	KRT18	KRT19	DDR1	KRT8	ITGB1	ITGA3	KRT7	KRT5	KRT17	KRT14	FBLN5	FBLN1	FN1	VIM	CDH2	CDH11	AIFM2	SIX1	SNAI1	KLF8	YBX1	LBX1	SNAI2	ZEB1	HIF1A	TWIST1	ZEB2	MUC1	ESRP1	CDH1	ESRP2	OVOL1	OVOL2	DSP	GRHL2	ITGA6	EPCAM	PROM1	ABCG2	CD44	ALDH1A1	SOX2	THY1	CD24
All breast	0	1.5845e-08	0	7.9492e-14	0	0.202283	0	0	0	0	0	0	0	0	0	0	0.000283945	0.000709479	0.0102425	0.77083	1.61816e-05	0.066362	0	1.87867e-11	7.72629e-07	0	0	0.500544	4.44089e-16	0	0.000540431	0	3.9968e-15	0.352317	0	0.63797	0	0	0.0119115	0.812586	0	0.00937326	0	5.07704e-09	1980
Lum A	2.03945e-08	0.379115	4.88498e-15	0.0685477	0	1.93412e-06	1.2732e-12	1.66849e-06	7.37907e-05	8.18394e-07	0	0	0	0	3.40156e-08	0	0.0155036	0.270708	0.941897	0.00372098	4.66294e-14	0.379711	0	0	0.00157116	0	0	0.263024	0.000276098	5.32736e-07	0.293761	1.14096e-07	0.0276173	0.701629	1.95534e-09	0.182442	1.16548e-10	3.99803e-09	0.108514	0.0545062	0	0.881655	0	3.67187e-05	700
Lum B	0.0726525	0.0385716	6.64417e-10	0.940392	0	0.375431	2.7747e-08	2.94302e-06	1.42468e-11	0.000161283	0	0	8.36864e-12	0.945511	0.000650602	0.0591152	0.000351078	0.249101	5.86696e-07	0.0654755	0.24931	0.000143601	7.22187e-10	1.33252e-10	0.00264365	0.000134715	3.61009e-11	0.440788	0.415606	0.0350867	0.128625	0.00627866	6.26947e-05	0.00876416	0.736919	0.04119	1.41711e-05	0.000243093	0.536257	0.1383	3.55271e-15	0.531837	0	0.00159377	475
Her2+	0.527825	0.115957	0.0429711	0.817517	7.18225e-12	0.0722275	1.65363e-05	2.802e-06	2.59681e-07	1.26861e-05	0	0	1.94347e-11	0	2.86252e-06	0	0.0153327	0.765729	0.52846	0.00145551	7.29914e-08	0.344446	0	1.73592e-06	0.00264365	0.000134715	3.61009e-11	0.440788	0.415606	0.0350867	0.128625	0.00627866	6.26947e-05	0.00876416	0.736919	0.102052	0.00938307	0.0404975	0.0480038	0.733137	4.17267e-06	0.481304	0	1.75359e-05	224
Claudin-low	0.578638	0.804533	0.196602	0.524105	3.73984e-06	0.0132417	0.760613	0.566525	0.621675	0.00517049	1.16573e-13	0	0.00242596	2.97683e-09	0.468184	2.09301e-11	0.000416307	0.108087	0.31616	0.0917978	0.119675	0.248018	2.29693e-09	0.00622786	0.0332028	3.10862e-14	0.042224	0.632188	0.000618111	0.119966	0.445546	0.152233	0.798961	0.217765	0.0975859	0.306125	0.113051	0.992826	0.183442	0.140405	2.9284e-06	0.0139952	8.88178e-16	0.676961	218
Basal	0.397529	0.945253	0.366163	0.732471	0.0809954	0.210315	0.0325081	0.298837	0.00286253	0.00316113	0.0755943	1.73364e-10	0.000230887	0.0010004	0.0387321	1.61306e-09	0.371708	0.700842	0.449198	0.560958	0.124756	0.801951	6.70458e-07	0.330615	0.379556	0.00146369	0.0489398	0.0298766	0.750089	0.135781	0.857321	0.320193	0.514435	0.990426	0.493947	0.176625	0.596776	0.196823	0.247961	0.930354	0.816105	0.200388	0	0.176981	209
Non-cancer	0.983463	0.875732	0.796681	0.502228	0.041353	0.0681585	0.0390609	0.231217	0.26849	0.215393	0.0249488	0.0592563	0.493518	0.0134069	0.297533	0.0267269	0.198076	0.426407	0.598462	0.0906504	0.00349097	0.298172	0.0478038	0.0627265	0.204583	0.0565831	0.0287118	0.211435	0.174084	0.297616	0.674285	0.964275	0.193448	0.00766188	0.383677	0.193339	0.0209703	0.0236175	0.0892882	0.00657667	0.0222892	0.666068	0.673359	0.369962	6
Normal	0.211349	0.552946	0.000116359	0.208928	1.52128e-05	0.000482093	0.846022	0.742606	0.319072	0.483366	1.3145e-13	0	0.000144952	1.34412e-11	0.0235618	8.88178e-16	0.828966	0.104041	0.687466	0.404714	0.007328	0.299277	6.04627e-13	1.97301e-10	0.568111	2.1684e-11	4.29679e-12	0.559923	0.0078112	0.0938111	0.495401	0.00022985	0.0976615	0.0120299	0.000256152	0.0746583	0.00772457	0.10114	0.14873	0.236575	4.85301e-12	0.54153	2.39113e-07	0.0180902	148
Invasive ductal carcinoma	9.54792e-15	1.48135e-07	0	9.54797e-10	0	0.548572	0	0	0	0	0	0	0	0	0	0	0.00158963	4.1734e-06	0.575234	3.12315e-11	4.37428e-13	0.569554	0	0	2.42716e-08	0	0	0.544307	2.14744e-11	3.62037e-10	0.00340632	0	3.41949e-14	0.477807	0	0.700211	3.62518e-09	0	0.0167057	0.73009	0	0.0153154	0	4.80496e-11	1537
Invasive lobular carcinoma	0.0246314	0.57502	8.99819e-09	0.0495026	0.00622849	0.638175	0.0487302	3.50805e-05	3.8514e-05	3.95968e-06	0	0	0.000973926	0	0.579649	1.06137e-13	0.993111	0.00841647	0.120684	0.153845	0.00595843	0.0167004	2.05613e-13	4.55268e-05	0.525182	1.65247e-06	2.00507e-05	0.216728	3.12517e-06	0.22479	0.259345	0.0879675	0.394896	0.316959	1.60211e-05	0.101116	0.00425942	0.0119773	0.231341	0.33196	1.10356e-12	0.257869	2.53491e-08	0.0420988	146
Invasive mixed	0.000713365	0.308557	0.00583388	0.19158	4.2692e-06	0.816334	2.49578e-05	6.35824e-08	1.55262e-08	3.40217e-07	0	0	6.49536e-09	0	0.024376	0	0.507893	0.891592	0.869627	0.320287	0.0118967	0.0264696	0	8.71714e-06	0.713853	0	3.30949e-07	0.122309	0.000633046	4.84471e-05	0.09795	0.000102665	0.208293	0.602252	0.0243906	0.091775	0.00031249	3.75843e-08	0.412842	0.814119	5.32907e-15	0.504012	0	0.012698	211
Mixed mucinous	0.00370245	0.173529	0.028571	0.0120937	0.155555	0.155785	0.891383	0.0210633	0.00494783	0.0103675	5.59685e-08	3.6704e-10	0.0777826	0.0018396	0.930921	2.83425e-05	0.0541462	0.603737	0.552338	0.248633	0.23476	0.621856	1.65589e-07	0.028534	0.334333	9.82559e-05	0.000249987	0.827287	0.00476342	0.0117724	0.601276	0.0984772	0.0504155	0.922494	0.0316047	0.528571	0	0	0.00217792	0.856573	0	0.00857335	0	1.53569e-10	23
Invasive breast	0.00577078	0.0273422	0.00110774	0.00246223	0.0391708	0.802699	0.237724	0.813309	0.628506	0.810755	0.00125668	7.27747e-11	0.0136185	0.000845042	0.181086	6.11337e-07	0.804904	0.83839	0.941117	0.133718	0.119168	0.576138	2.49337e-05	0.0251383	0.139659	3.70909e-05	1.99407e-05	0.012392	0.0391583	0.0913111	0.878047	0.00976039	0.00341432	0.0123445	0.00927518	0.0568984	0.00301605	0.66809	0.748639	0.461259	9.09061e-06	0.33152	6.94691e-09	0.895045	42
Grade 1	0.352472	0.689975	0.000190866	0.325626	8.36393e-11	0.135909	9.15751e-07	0.000312965	0.000653285	3.95734e-05	0	0	6.37358e-08	0	0.00253275	0	0.441011	0.223983	0.142288	0.839123	5.40097e-07	0.722124	0	1.2701e-09	0.0188401	1.11022e-14	1.30707e-08	0.164811	0.0153427	0.00168584	0.164734	0.00285931	0.553408	0.848035	0.00498045	0.748041	0.437209	5.50676e-07	0.0402127	0.0445264	6.19949e-13	0.367181	0	0.0100617	169
Grade 2	1.50902e-12	0.102094	0	4.6503e-06	0	0.0081352	2.9845e-11	0	0	0	0	0	0	0	2.63557e-08	0	0.0122236	0.146899	0.359848	0.000339486	2.19602e-12	0.334048	0	0	0.000797079	0	0	0.254099	1.88234e-06	2.55592e-08	0.000285387	3.73035e-14	3.5916e-07	0.877711	9.99201e-15	0.000278218	0	3.56515e-12	0.264093	0.45221	0	0.493849	0	1.00557e-06	771
Grade 3	5.8209e-11	4.47113e-09	0	3.18603e-07	0	0.557605	2.0961e-13	8.35554e-13	0	0	0	0	0	0	5.49338e-13	0	0.144134	1.96586e-06	0.0594209	7.16927e-07	2.89012e-06	0.467276	0	0	0.00144892	0	0	0.893343	9.25607e-10	2.93831e-07	0.69618	1.25276e-08	7.53397e-12	0.25691	4.51283e-12	0.0815099	4.21779e-05	5.21805e-14	0.206779	0.572609	0	0.0174219	0	6.06755e-05	952
ER+	0	3.34535e-05	0	9.45883e-09	0	0.0608416	0	0	0	0	0	0	0	0	0	0	4.39827e-05	0.000301866	0.644282	5.49116e-12	0	0.0212969	0	0	0.000221029	0	0	3.03494e-06	0	1.77636e-15	0.000138861	0	1.00004e-07	0.895007	0	0.201899	0	0	5.51794e-05	0.482235	0	0.254271	0	4.21441e-11	1506
ER-	0.0047767	0.0306582	0.000769387	0.00414399	2.34538e-07	0.0106731	0.0141185	0.138991	0.000742393	4.88924e-06	1.7511e-10	0	1.2694e-07	1.11022e-14	0.00130592	0	0.91036	0.0159281	0.611324	0.0808125	0.297967	0.422459	0	2.59026e-07	0.496777	0	4.89699e-11	0.341836	9.61046e-06	0.00582744	0.60861	0.096606	0.000191949	0.00385573	6.38769e-05	0.163387	5.58236e-05	0.949859	0.451928	0.074172	1.43028e-06	0.00135454	0	0.261351	474
PR+	2.07967e-12	0.00342915	0	2.16696e-05	0	0.0202233	0	0	0	0	0	0	0	0	2.89369e-12	0	1.52345e-05	0.047224	0.556743	9.01155e-08	2.9664e-11	0.0215263	0	0	0.00203398	0	0	0.000579038	1.05716e-10	1.22125e-14	0.00177222	2.54552e-12	0.000696781	0.355883	1.06137e-13	0.0114576	0	0	4.36347e-06	0.574997	0	0.0525369	0	3.73805e-11	1040
PR -	2.17835e-11	4.48284e-06	0	5.75009e-09	0	0.57972	2.43697e-05	4.58189e-12	0	0	0	0	0	0	1.80856e-10	0	0.383254	8.92766e-07	0.657646	3.40138e-06	2.47109e-06	0.932903	0	0	0.000893345	0	0	0.823612	1.01683e-11	1.24412e-05	0.0408703	4.42135e-12	7.7427e-12	0.00764987	0	0.205064	3.97599e-06	6.60789e-08	0.908573	0.82607	0	0.0568564	0	0.0425759	940
Her2+	0.0235603	0.160557	0.0715613	0.0382183	3.76329e-09	0.855887	0.00951299	0.00030496	1.17407e-05	0.000420419	0	0	3.73332e-07	0	0.00248462	0	0.922513	0.625869	0.151073	0.00203804	4.33411e-05	0.784959	0	1.17098e-06	0.0342121	3.16719e-08	2.90082e-08	0.587127	0.00179014	0.173023	0.0701968	0.00124731	0.00192884	0.42149	6.57727e-05	0.571497	0.178535	0.0134869	0.314049	0.391266	1.11357e-06	0.176043	0	0.253057	247
Her2-	0	4.45169e-08	0	2.73115e-13	0	0.160432	0	0	0	0	0	0	0	0	0	0	0.000523443	1.19759e-06	0.196765	4.90354e-11	5.45786e-13	0.0641495	0	0	1.14184e-05	0	0	0.35181	0	0	0.00110877	0	5.16476e-13	0.159701	0	0.440677	0	0	0.00258994	0.967327	0	0.0124773	0	3.23703e-10	1733
ER+Her2- High proliferation	0.000124794	0.0117653	3.85674e-10	0.906668	2.22045e-16	0.0253292	5.47927e-07	5.04331e-10	3.28626e-14	6.7268e-11	0	0	0	1.07341e-11	0	0	4.05299e-06	0.955246	0.000183698	0.40995	0.14877	0.00714998	0	4.79821e-10	0.010531	4.06408e-11	0	0.224651	0.0112235	0.0805037	0.574919	7.5485e-05	0.00287301	0.401801	0.00087659	0.942083	0.0515754	6.54244e-05	0.889474	0.00658805	0	0.0579792	0	1.32451e-05	617
ER+Her2- Low proliferation	2.77212e-09	0.856989	0	0.544501	0	7.21645e-06	2.29512e-10	8.22539e-06	9.87793e-06	7.78417e-06	0	0	0	0	3.57772e-05	0	0.0622916	0.527356	0.366946	0.0910182	1.55431e-15	0.0760156	0	0	0.00550274	0	0	0.474822	6.07061e-06	4.90166e-08	0.017051	5.5143e-10	9.88407e-06	0.730601	3.19319e-06	0.000104038	0	2.5433e-11	0.595428	0.208923	0	0.525227	0	2.06724e-07	640
LN-	3.6221e-05	0.035626	0	0.0037506	0	0.312993	0	0	0	0	0	0	0	0	4.90319e-11	0	0.0198343	0.0167193	0.733878	1.68319e-05	6.35026e-09	0.0237465	0	0	3.2226e-05	0	0	0.04543	1.31949e-05	2.4406e-09	0.0109896	3.68549e-10	5.05567e-06	0.376564	4.23173e-12	0.00548231	4.20952e-12	0	0.00983281	0.437054	0	0.0766114	0	2.95173e-07	993
LN+	4.44089e-16	2.02205e-07	0	1.61516e-10	0	0.510563	2.64592e-08	1.4122e-13	0	0	0	0	0	0	2.98728e-11	0	0.0129717	7.72121e-06	0.0868995	8.26292e-08	7.0611e-07	0.73389	0	0	0.0576525	0	0	0.669584	8.88178e-16	3.43374e-08	0.0351671	4.13003e-14	8.04875e-08	0.0765155	0	0.00206387	1.36412e-05	1.85079e-10	0.056957	0.450426	0	0.024579	0	5.87552e-05	911
